# Supplementary material for: Palmitic Acid, A Critical Metabolite, Aggravates Cellular Senescence Through Reactive Oxygen Species Generation in Kawasaki Disease
Source: Front Pharmacol. 2022 Mar 23;13:809157. doi: 10.3389/fphar.2022.809157 (PMC8983937; doi:10.3389/fphar.2022.809157)
Supplement: Supplementary file 3 [file Table3.XLSX]

## Sheet: Sheet1
Primary ID	id	ID	area	sem	sig	95%below	95%up	VIP	MS2 name	type	MS2 score	MS1 ppm	mz	rt	S1_neg	S2_neg	S3_neg	S4_neg	S5_neg	S6_neg	S7_neg	S8_neg	S9_neg	S10_neg	S11_neg	S12_neg	S13_neg	S14_neg	S15_neg	S16_neg	S17_neg	S18_neg	S19_neg	S20_neg	S21_neg	S22_neg	S23_neg	S24_neg	S25_neg	S26_neg	S27_neg	S28_neg	S29_neg	S30_neg	S31_neg	S32_neg	S33_neg	S34_neg	S35_neg
Var_616	341	Var_616	0.657692	0.0636586	0.0158553	0.532924	0.782461	1.0439	Dodecanoic acid	MS2 reverse	0.6855		218.21	92.1955	4.81491e-05	5.58052e-05	7.93652e-05	0.000397436	0.000259167	0.000204227	0.000528074	0.000612308	0.000627201	0.000209463	0.000130297	0.000204987	0.000137626	0.000175507	0.000162055	4.8355e-05	9.21382e-05	0.000155893	0.000209631	9.95346e-05	0.000187819	0.000132491	0.00015346	0.00032287	0.000113347	0.000232482	0.000181649	0.000110576	7.91245e-05	0.000266235	0.000334447	0.000169988	0.000257952	0.000240835	0.00024769
Var_627	397	Var_627	0.972436	0.0195161	4.94218e-13	0.934185	1	4.9608		Unmapped			230.247	146.977	0.000717619	0.000676239	0.000911609	0.000766781	0.000847146	0.000845767	0.00122116	0.00081071	0.00100875	0.000730224	0.000862633	0.00129281	0.00105422	0.000989546	0.000943939	0.000790511	0.000743019	0.00121136	0.00124661	0.000728734	0.00105018	0.000796064	0.000730276	0.000866515	0.00104719	0.00120138	0.00119579	0.00126022	0.0010403	0.00124343	0.00117403	0.00149928	0.00112149	0.00123275	0.00145167
Var_648	554	Var_648	0.876282	0.0403466	8.6126e-09	0.797204	0.95536	2.04019		MS1 mz matched			256.262	35.4135	0.000204545	0.000587766	0.000940939	0.00160529	0.00116589	0.00142865	0.000978482	0.000903512	0.00186383	0.00101268	0.00158557	0.00165407	0.00103214	0.00122405	0.00131468	0.00116674	0.00108615	0.00100367	0.00138242	0.000864346	0.0013369	0.000728309	0.00146982	0.00105909	0.00107267	0.000924752	0.00132463	0.0012382	0.000857955	0.000618595	0.00100373	0.0011315	0.00124647	0.000767973	0.00103589
Var_666	651	Var_666	0.841346	0.0453022	1.77391e-07	0.752556	0.930137	1.38131		MS1 mz matched			270.088	35.685	0.000438548	0.00044721	0.00037364	0.000259315	0.000324138	0.00036384	0.000347645	0.000334352	0.000343483	0.000268107	0.00027375	0.000384797	0.00031222	0.000278362	0.000390771	0.000305983	0.000285079	0.000272712	0.000307033	0.00040493	0.000355922	0.000398521	0.000287994	0.000327855	0.000229818	0.000360536	0.000359402	0.000302265	0.000324175	0.000324469	0.000362498	0.000345853	0.000292478	0.000315419	0.000340754
Var_668	665	Var_668	0.969231	0.020631	7.08159e-13	0.928795	1	4.76707		Unmapped			272.257	36.956	0.000220299	0.000432264	0.000303518	0.000347899	0.000373704	0.000346713	0.000478832	0.000459724	0.000423421	0.000421346	0.00039565	0.000460517	0.000383806	0.000361636	0.000324548	0.000446375	0.000354826	0.000362427	0.000385123	0.000361428	0.000339486	0.000405351	0.00042804	0.000295966	0.000579039	0.000474036	0.000467881	0.000426795	0.000329003	0.000493384	0.000545548	0.000598059	0.000427887	0.000461864	0.000349442
Var_669	682	Var_669	0.955769	0.0294934	3.12625e-12	0.897963	1	5.30232	Palmitic acid	MS2 reverse	0.7693		274.273	52.95	0.0157156	0.0179157	0.0165503	0.0145346	0.014164	0.0197222	0.0260398	0.016198	0.0287855	0.0147466	0.0161158	0.00396882	0.0208742	0.020457	0.0173281	0.0169007	0.0143774	0.0179791	0.0211935	0.01254	0.0161741	0.016116	0.0154995	0.0167656	0.0201048	0.0320727	0.0355941	0.0202288	0.0213962	0.0259505	0.0322175	0.0428024	0.0186934	0.0199669	0.0199025
Var_675	723	Var_675	0.707051	0.0591468	0.00153874	0.591126	0.822977	1.31647		MS1 mz matched			280.262	35.798	0.000158353	0.000623621	0.00225561	0.00337677	0.00299799	0.00244471	0.00227063	0.00204815	0.00454142	0.00187919	0.0034545	0.00312775	0.00200727	0.00258355	0.00359241	0.00207745	0.00192775	0.00189327	0.00260393	0.00154245	0.00309985	0.00195753	0.00250742	0.00228286	0.00278677	0.00152788	0.00272555	0.00206244	0.00164384	0.00149676	0.00505466	0.00211518	0.00339285	0.00266839	0.00200272
Var_676	728	Var_676	0.0730769	0.0328816	6.54773e-11	0.00863018	0.137524	2.77132	Phenylethylamine	MS2 reverse	0.9619		281.137	36.312	8.83776e-05	0.000104808	0.000116342	0.000171837	0.000101782	0.000176805	0.000138612	0.000155394	0.000149489	0.000244766	0.00020461	0.000120807	0.000207605	0.000149754	0.000160355	0.000244957	0.000104962	9.38502e-05	0.000262862	0.000211004	0.00012564	0.000100952	0.00026186	0.000297329	0.000217317	0.000165636	0.000133933	0.000170759	0.0001454	0.000108875	0.000177032	0.000118893	0.000140334	0.00020925	0.000196549
Var_685	785	Var_685	0.0865385	0.0414716	2.53651e-10	0.00525569	0.167821	4.84947	Heptadecanoic acid	MS2 reverse	0.7692		288.289	73.946	6.29947e-05	0.000105286	7.66847e-05	7.03986e-05	6.59923e-05	0.000132451	0.000112111	9.85296e-05	0.00011603	7.79651e-05	9.0708e-05	0.000166644	0.000119582	8.80978e-05	0.000145162	7.73952e-05	7.37406e-05	6.20232e-05	0.000112473	9.41991e-05	0.000121873	7.78587e-05	6.2736e-05	4.35612e-05	0.000120994	0.000122767	0.000130575	0.000156992	0.000104362	0.000132884	0.000149433	0.000150262	8.9792e-05	0.000120743	0.000111887
Var_687	808	Var_687	0.687821	0.0610504	0.00406464	0.568164	0.807477	1.48369	N-Acetylneuraminic acid	MS2 forward	0.94		292.102	515.098	0.000167865	0.000206245	0.000171772	0.000187712	0.000206084	0.000313865	0.000205928	0.000179253	0.000189246	0.000206146	9.62377e-05	0.000255606	0.000375731	0.000145077	0.000307276	0.000159002	0.000131475	0.00020239	0.000228385	0.000170629	0.000193332	0.00013717	0.00019356	0.000264927	0.000219493	9.92676e-05	0.000145973	0.000159611	0.000178952	0.000115792	0.000130022	4.95408e-05	8.00006e-05	0.000128282	0.000118787
Var_689	821	Var_689	0.123077	0.0434665	8.12645e-09	0.0378841	0.20827	2.45127		MS1 mz matched			295.117	36.199	0.000124726	7.02551e-05	7.84649e-05	0.000110185	4.46037e-05	0.000102109	8.22668e-05	0.000101027	0.000108261	0.000119611	8.36549e-05	6.79474e-05	0.000113772	7.82753e-05	0.000123593	0.000137783	7.21294e-05	6.99321e-05	0.000170944	0.000140956	6.98778e-05	0.000114584	0.000168605	0.000193755	0.000122428	0.000102185	8.08999e-05	7.84311e-05	0.000137876	0.000109343	9.32255e-05	6.93509e-05	8.27819e-05	0.000133214	0.000134756
Var_690	830	Var_690	0.696795	0.0599252	0.00260919	0.579344	0.814246	1.18069	cis-9-Palmitoleic acid	MS2 forward	0.7488		296.258	36.189	0.000112055	0.000586717	0.00057419	0.00137715	0.00117928	0.000709708	0.00100354	0.000696858	0.00240022	0.000680079	0.00175497	0.001548	0.000580099	0.000946561	0.000883792	0.000591049	0.000703711	0.000518714	0.00109694	0.000438015	0.00128926	0.000498236	0.000705604	0.000797145	0.00126945	0.000461245	0.00084107	0.000405756	0.000417172	0.000492488	0.00226116	0.000702925	0.00140336	0.0011465	0.000710165
Var_692	845	Var_692	0.347436	0.0619434	0.0196071	0.226029	0.468843	1.00933	Linoleic acid	MS2 forward	0.8711		298.273	111.232	3.32866e-05	4.82659e-05	2.2771e-05	4.74921e-05	4.062e-05	8.05802e-05	6.75413e-05	6.39208e-06	7.12089e-05	3.40668e-05	4.4893e-05	3.38929e-05	1.51472e-05	9.40572e-05	3.48896e-05	2.31917e-05	1.91025e-05	3.93216e-05	6.9102e-05	2.72602e-05	3.28366e-05	4.26108e-05	8.03822e-05	1.74311e-05	6.08385e-05	2.02981e-05	2.85455e-05	9.57226e-05	1.16885e-05	5.72606e-05	3.35273e-05	3.76156e-05	8.26181e-05	2.27354e-05	4.9648e-05
Var_708	946	Var_708	0.728205	0.0565703	0.000481455	0.617329	0.839081	2.1744		MS1 mz matched			314.341	137.842	0.000282089	0.00419399	0.000277567	0.000245436	0.000310394	0.00104748	0.00200313	0.000668776	0.000966709	0.00174567	0.000960762	0.00546051	0.000382573	0.00119198	0.000230961	0.00161535	0.000408969	0.000188528	0.000458478	0.000455828	0.00132522	0.000381576	0.00153991	0.00114383	0.000493291	0.00115128	0.000242054	0.000738343	0.000933224	0.000360052	0.000689009	0.000987222	0.00037436	0.00161867	0.000608067
Var_241	979	Var_241	0.679487	0.0603952	0.00603956	0.561115	0.79786	1.6836		MS1 mz matched			265.147	27.3245	0.000845685	0.00332021	0.00173344	0.00086441	0.00404553	0.000870897	0.00870448	0.00331082	0.00199424	0.00436262	0.00463979	0.00224887	0.00396651	0.00207903	0.00183317	0.00327683	0.000789749	0.00104738	0.0044239	0.0017534	0.00300637	0.00115142	0.00131515	0.000550533	0.000995405	0.000691178	0.00104017	0.000633429	0.00112729	0.00154703	0.00133184	0.00297865	0.00109841	0.000461428	0.000974089
Var_715	980	Var_715	0.966026	0.0211612	1.01232e-12	0.92455	1	5.19693		MS1 mz matched			318.299	78.782	0.00463822	0.00419792	0.00459036	0.00602993	0.00486174	0.00497286	0.00449068	0.00448357	0.00630095	0.00399421	0.00536175	0.00603867	0.0057073	0.00558299	0.00539653	0.00420491	0.00454474	0.00393071	0.00542097	0.00435309	0.00447249	0.00389559	0.00433235	0.00460045	0.00679046	0.00545991	0.00581784	0.00713635	0.00562714	0.00559268	0.00670695	0.00660552	0.00581219	0.00759751	0.00524083
Var_725	1051	Var_725	0.0641026	0.0333725	2.59404e-11	0	0.129511	4.85144		Unmapped			330.336	41.677	5.33849e-05	3.73e-05	0.000130636	0.000127591	0.000210531	0.000126678	0.000158399	0.000104219	0.000247816	0.000137571	0.000161802	0.000178428	9.94316e-05	0.000107745	0.000111755	0.000108134	9.71974e-05	9.07101e-05	0.000116014	0.000103764	0.000160695	0.000107449	6.75649e-05	8.18254e-05	0.000117842	0.000101451	0.000167607	0.000117935	8.86547e-05	0.000231345	0.000134283	8.04425e-05	0.000152169	0.000134442	9.88528e-05
Var_727	1054	Var_727	0.123077	0.0396553	8.12645e-09	0.0453539	0.2008	3.11253	DL-Phenylalanine	MS2 reverse	0.9644		331.165	254.527	0.000133305	2.42031e-05	4.86451e-05	6.58633e-05	5.14375e-05	5.30276e-05	3.17335e-05	0.000129479	5.81885e-05	3.89322e-05	3.34976e-05	5.02737e-05	0.000162455	0.000116234	1.98963e-05	2.62471e-05	5.97877e-05	4.75339e-05	8.01866e-05	4.65558e-05	3.15049e-05	5.90541e-05	5.46518e-05	4.37452e-05	0.00016212	7.50825e-05	4.05214e-05	5.05912e-05	6.40496e-05	3.83009e-05	0.000151539	3.02579e-05	4.12863e-05	4.76554e-05	3.33945e-05
Var_735	1128	Var_735	0.0852564	0.0412558	2.23356e-10	0.00439646	0.166116	4.90831	1-Stearoyl-sn-glycerol	MS2 reverse	0.7571		341.305	35.3275	1.60169e-05	8.03926e-05	3.10949e-05	6.61958e-05	0.000104905	8.4889e-05	3.48338e-05	4.35101e-05	7.9953e-05	5.18331e-05	6.30543e-05	6.20083e-05	3.51252e-05	4.93692e-05	3.71347e-05	6.7917e-05	4.54746e-05	3.72582e-05	9.04224e-05	2.96205e-05	6.98264e-05	9.37298e-05	3.64127e-05	1.95965e-05	3.21732e-05	2.1451e-05	5.56019e-05	3.09568e-05	4.31167e-05	2.79092e-05	6.87053e-05	3.53042e-05	5.53019e-05	0.000108694	5.00358e-05
Var_737	1136	Var_737	0.728205	0.0568385	0.000481455	0.616804	0.839607	2.09408		MS1 mz matched			342.372	136.045	0.000112145	0.001559	0.000122634	0.000129303	0.000163487	0.00046113	0.000739207	0.000298238	0.000442421	0.000801705	0.000391844	0.0020936	0.000172772	0.000501161	0.000130137	0.000607681	0.00018638	8.66036e-05	0.000180755	0.000194529	0.000630755	0.000176912	0.000754214	0.000434257	0.00024816	0.000561571	7.80722e-05	0.000320938	0.000423222	0.00017693	0.00033563	0.000447003	0.000123563	0.000561386	0.00026838
Var_744	1213	Var_744	0.100641	0.034513	1.00246e-09	0.0329967	0.168285	2.74561		MS1 mz matched			355.284	35.652	6.10568e-05	2.9639e-05	0.000190969	7.37788e-05	0.000230981	9.82011e-05	0.000175318	0.000101718	0.000133037	9.28845e-05	5.70859e-05	8.17767e-05	9.85493e-05	0.000210514	0.000117437	0.000123727	0.000133226	7.49244e-05	0.000173162	6.88294e-05	0.000105062	9.51786e-05	0.000119194	0.000203882	7.51303e-05	5.55889e-05	0.000118073	8.26917e-05	3.64338e-05	8.30371e-05	0.000117918	0.00022171	0.000262827	0.000213709	0.000153372
Var_745	1222	Var_745	0.0897436	0.0432326	3.48028e-10	0.00500925	0.174478	4.07054		Unmapped			356.351	64.775	0.000109205	6.14776e-05	0.000113695	0.000249934	0.000292961	0.000170945	0.00016758	0.000200612	0.000283192	0.000141356	0.000227446	0.000235721	0.000165444	0.000159782	0.000164234	0.000103049	0.00013071	0.000113982	0.000162203	8.38078e-05	0.000146423	0.000102599	0.000111837	0.000168488	0.000170425	0.00014194	0.000227832	0.000151302	0.0001285	0.000173448	0.000357431	0.000146144	0.000208891	0.000180221	0.000148034
Var_124	1230	Var_124	0.705128	0.059581	0.00170187	0.588352	0.821905	1.83013	EDTA	MS2 forward	0.8292		291.09	514.864	4.89907e-05	7.48757e-05	0.000108413	5.8646e-05	8.51179e-05	0.000119065	8.49613e-05	7.4505e-05	5.36198e-05	7.87364e-05	3.09888e-05	7.17882e-05	0.000185705	6.39345e-05	0.000124266	3.85044e-05	2.33453e-05	5.89658e-05	0.000101982	3.99647e-05	6.99496e-05	4.93901e-05	8.73933e-05	6.27077e-05	9.75605e-05	3.49361e-05	6.41652e-05	1.22531e-05	5.23685e-05	3.02286e-05	6.54476e-05	1.65426e-05	8.55715e-06	3.9354e-05	3.78729e-05
Var_486	1255	Var_486	0.669231	0.0619861	0.00963298	0.54774	0.790721	1.17207		MS1 mz matched			293.177	27.209	0.00056126	0.00127566	0.00108384	0.00036055	0.00120836	0.000760865	0.00232051	0.00138485	0.000962499	0.00152456	0.00147706	0.00168506	0.00223254	0.000990024	0.00104459	0.00151188	0.000631873	0.000972461	0.00146512	0.00122611	0.00170708	0.000840441	0.00116699	0.000660568	0.000777123	0.000613419	0.00126723	0.000445003	0.00060984	0.00105657	0.00102883	0.00100667	0.000680082	0.000699686	0.000814057
Var_756	1283	Var_756	0.666026	0.0623373	0.0110946	0.543847	0.788205	1.14567	N-Acetyllactosamine	MS2 forward	0.9906		366.139	515.06	0.000121297	0.000136066	0.000110625	0.000117489	0.000135093	0.000186659	2.53557e-05	0.000115975	0.000125265	0.000123461	7.00473e-05	0.000166226	0.000196022	9.75123e-05	0.000195332	9.81305e-05	9.09178e-05	0.000130655	0.000149803	0.000112232	0.000129094	8.87985e-05	0.000131611	0.000166217	0.000139848	5.97137e-05	8.69961e-05	7.86746e-05	0.000117404	7.08123e-05	7.50685e-05	4.19088e-05	5.32757e-05	8.62271e-05	7.6687e-05
Var_765	1353	Var_765	0.244231	0.0581345	9.13391e-05	0.130289	0.358172	1.52049		MS1 mz matched			374.362	70.7885	4.2377e-05	1.50238e-05	8.55171e-05	0.000207857	0.00024742	0.000132193	0.00020517	0.000123276	0.000224954	0.000106989	0.00018366	0.000123026	0.000136559	0.000153375	0.000154395	7.46366e-05	0.00011122	0.000107046	0.000159143	4.83993e-05	0.00011979	5.23097e-05	8.24701e-05	0.000112982	0.000133619	6.84885e-05	0.000141617	0.000126511	9.56494e-05	0.00014704	0.000225187	0.000101557	0.000134013	0.000101661	0.000107768
Var_774	1440	Var_774	0.953205	0.0271538	4.12868e-12	0.899985	1	7.5321		MS1 mz matched			387.179	37.607	0.00347542	0.00629988	0.005127	0.0137623	0.00364326	0.00869442	0.00772976	0.0069129	0.0077439	0.0194641	0.0100963	0.00614103	0.014487	0.00921536	0.00460631	0.0196644	0.00554348	0.00524009	0.0192948	0.0252722	0.00381738	0.00400596	0.0236321	0.0248861	0.015877	0.00325713	0.00373652	0.0103103	0.00368959	0.00812686	0.00603487	0.00620155	0.00358252	0.0208237	0.00470156
Var_271	1480	Var_271	0.0596154	0.0289819	1.62148e-11	0.00281195	0.116419	3.22365		MS1 mz matched			315.134	28.776	0.000190863	9.62661e-05	9.80763e-05	8.43785e-05	0.000105183	0.000107702	0.000169723	8.96964e-05	0.000134478	9.68035e-05	0.000269057	0.000108215	0.000206562	0.000189509	0.000181086	0.000125039	7.35135e-05	9.51229e-05	0.000190787	0.000124073	0.000192306	0.000192255	0.00022924	0.000129436	0.000231511	0.000151389	0.000167025	0.00015701	0.000157439	0.000213555	0.000219968	0.000287433	0.000178195	0.00016755	0.000184306
Var_781	1497	Var_781	0.0801282	0.0380957	1.33787e-10	0.00546195	0.154794	2.74926		MS1 mz matched			397.2	35.909	8.56562e-05	0.000108164	9.17387e-05	0.000144484	8.67815e-05	0.00011501	0.000110658	8.85855e-05	8.91634e-05	0.000164878	0.000113932	0.000131944	0.000124353	0.000121188	0.000166432	0.000176001	8.03302e-05	0.00011387	0.000216006	0.000162285	9.12535e-05	8.26301e-05	0.000195167	0.000178117	0.000195319	9.8871e-05	0.000114009	0.000110122	0.000128569	0.000121269	0.00014477	0.000131617	0.00014242	0.000179366	0.000178048
Var_789	1567	Var_789	0.957051	0.0256442	2.71885e-12	0.90679	1	6.75778		MS1 mz matched			405.209	37.823	0.000375032	0.000625599	0.000522762	0.00139143	0.000390877	0.000941762	0.000917272	0.000722864	0.000876867	0.00181166	0.00104327	0.000698384	0.00155644	0.00105198	0.000474679	0.00164848	0.000607606	0.000445382	0.00184927	0.00236688	0.00041476	0.000491499	0.00193883	0.00242368	0.00162494	0.000385002	0.00039012	0.000816552	0.00040834	0.000806298	0.000579135	0.000633892	0.000382535	0.00198181	0.000446292
Var_794	1607	Var_794	0.225	0.0550635	2.59137e-05	0.117078	0.332922	1.62017		MS1 mz matched			413.195	35.9155	5.14873e-05	5.17795e-05	8.20479e-05	7.01448e-06	5.24911e-05	0.000104775	0.000115678	8.46225e-05	3.40226e-05	0.000119338	5.82165e-05	8.38078e-05	9.57674e-05	9.91422e-05	9.85065e-05	0.000127268	6.92324e-05	3.19847e-05	0.0002084	0.000129164	7.51259e-05	6.09775e-05	0.000134528	0.000237359	0.000138718	6.28002e-05	7.02262e-05	6.20436e-05	9.36675e-05	0.000168794	7.67137e-05	9.89117e-05	8.0621e-05	0.000137449	9.98684e-05
Var_799	1629	Var_799	0.100641	0.0396207	1.00246e-09	0.0229859	0.178296	2.9785		MS1 mz matched			415.211	36.4385	0.0045863	0.00709896	0.00609489	0.0100475	0.00429556	0.00902576	0.00748254	0.00786541	0.00838741	0.0158128	0.00746741	0.00701706	0.0136283	0.00865818	0.00982814	0.014267	0.00571563	0.00540882	0.0205213	0.0146385	0.00697864	0.00496573	0.0177967	0.0235346	0.0142247	0.00491403	0.00710431	0.00930285	0.00754297	0.00630007	0.0089882	0.00669227	0.0080115	0.0143199	0.0126455
Var_516	1662	Var_516	0.682051	0.0606664	0.00535526	0.563147	0.800955	1.45779		MS1 mz matched			337.203	27.356	0.000171166	0.000405665	0.000351356	0.00012645	0.000439843	0.000139781	0.000585397	0.000386817	0.000213249	0.000522029	0.000447517	0.000642453	0.00057298	0.000160718	0.000380598	0.000387255	9.92071e-05	0.000159558	0.000437123	0.000214655	0.000503615	0.000227606	0.000229948	0.000150214	0.000140476	0.000151288	0.000223581	7.55205e-05	0.000249502	0.00027752	0.000214382	0.000206723	0.000175056	0.000142909	0.00017037
Var_809	1740	Var_809	0.290385	0.0643431	0.00134361	0.164274	0.416495	1.28315		MS1 mz matched			432.237	36.73	0.00204221	0.00318918	0.00296454	0.00490205	0.00182766	0.00405366	0.00342988	0.00350108	0.00380845	0.00763216	0.00363427	0.00323108	0.00585661	0.00388936	0.00356903	0.00610933	0.00230511	0.00217605	0.00864008	0.00679672	0.00271008	0.002241	0.00712471	0.00988865	0.00623283	0.00238007	0.00286563	0.00378808	0.00326098	0.00306151	0.00360579	0.00324885	0.0035674	0.00664169	0.00500743
Var_236	1767	Var_236	0.628205	0.0635976	0.0498602	0.503556	0.752854	1.50804		MS1 mz matched			353.198	27.447	0.000229433	0.00125616	0.000590169	0.00028113	0.00150211	0.000255426	0.00175868	0.000977263	0.000446333	0.00124528	0.00171974	0.000474449	0.00110217	0.000487975	0.000548914	0.000712599	0.000246081	0.000329698	0.00162492	0.000648907	0.00093519	0.00028216	0.000306301	0.000174556	0.000215721	0.00025232	0.000280449	0.000137618	0.0002629	0.000433826	0.000264832	0.000947886	0.000402224	0.00021258	0.000302305
Var_813	1772	Var_813	0.185256	0.0481181	1.47457e-06	0.0909467	0.279566	2.32062		MS1 mz matched			437.192	36.187	4.88126e-05	8.91359e-05	0.000101361	8.76826e-05	8.82621e-05	0.000143912	6.74054e-05	0.000145206	5.34031e-05	0.000120957	0.000167749	0.000116012	0.000210365	0.000106614	0.000177477	0.000201164	5.15449e-05	3.86158e-05	0.000296272	0.000302548	0.000134015	7.81374e-05	0.000281831	0.000312107	0.000208384	5.87467e-05	0.000121276	6.97563e-05	7.17818e-05	8.50761e-05	0.00013162	0.000127415	0.000109001	0.000261757	0.000198514
Var_814	1781	Var_814	0.777564	0.0539586	2.17704e-05	0.671807	0.883321	1.2339		Unmapped			438.378	35.44	0.000543686	0.000565164	0.000647427	0.000639861	0.000677003	0.000701833	0.000664802	0.000674576	0.00061881	0.000580347	0.000569657	0.000797779	0.000578211	0.000542568	0.00110751	0.000597902	0.000619254	0.000536858	0.00073247	0.000632048	0.00074761	0.000522434	0.000543222	0.000589529	0.000606822	0.000489994	0.000813736	0.000566229	0.000653677	0.000605504	0.000589077	0.000819121	0.000593154	0.000579884	0.000535922
Var_290	1890	Var_290	0.0634615	0.0323564	2.42631e-11	4.41114e-05	0.126879	4.95705		Unmapped			372.272	35.763	2.76132e-05	2.07018e-05	8.32178e-05	2.8838e-05	0.000131333	6.68333e-05	7.21038e-05	7.47873e-05	0.000132076	3.4944e-05	9.18209e-05	8.42621e-05	5.57455e-05	5.47154e-05	9.77729e-05	5.29822e-05	2.3912e-05	1.65255e-05	8.73336e-05	6.76361e-05	0.000161919	7.36643e-05	7.1284e-05	3.48175e-05	6.72418e-05	9.01287e-05	0.00011059	1.68447e-05	4.10324e-05	4.06816e-05	0.00020738	9.83285e-05	8.6875e-05	7.61866e-05	9.72553e-05
Var_830	1945	Var_830	0.0544872	0.0288072	9.42404e-12	0	0.110948	2.73849		MS1 mz matched			460.268	36.565	0.000405497	0.000984339	0.000596346	0.000577849	0.000399189	0.000687901	0.00050401	0.000481659	0.000713762	0.000738898	0.000511652	0.000572425	0.000672081	0.000513701	0.000773859	0.000772032	0.000433448	0.000533984	0.000839428	0.00076631	0.000579017	0.00056129	0.000793833	0.000878709	0.000642835	0.000469811	0.000604087	0.000747678	0.000619189	0.000415698	0.000729513	0.00054669	0.000610864	0.000832907	0.000943472
Var_832	1956	Var_832	0.337179	0.0608668	0.0127501	0.217883	0.456476	1.0352	7-Ketocholesterol	MS2 reverse	0.6168		461.362	34.234	0.000129465	0.000261709	9.45313e-05	0.000157736	0.000134213	0.00011763	0.000206394	0.000155488	7.77199e-05	7.98715e-05	7.56368e-05	0.000210692	0.000238045	0.000126686	0.000229022	0.000147901	0.000110053	9.97667e-05	7.80495e-05	0.000133372	0.000118356	9.25001e-05	0.00012049	0.000171701	9.93639e-05	5.90189e-05	0.000215714	8.38891e-05	7.12606e-05	0.000127859	0.00015751	0.000113098	0.000131237	0.000171732	0.000130874
Var_247	2006	Var_247	0.0570513	0.0303528	1.23709e-11	0	0.116542	5.58132		Unmapped			389.288	35.808	9.33178e-05	6.36229e-05	0.000161357	8.23548e-05	0.000236171	0.00019939	0.000143727	0.000139436	0.000331597	4.27713e-05	0.000164703	0.000149084	0.000176126	9.63459e-05	8.81922e-05	0.000130866	7.4928e-05	5.4503e-05	0.000255179	0.000191967	0.000491319	7.49239e-05	0.000294001	9.09584e-05	0.000280886	9.79994e-05	0.000302381	2.22026e-05	0.00012104	0.000126434	0.000397779	0.000146949	9.81671e-05	0.000108306	0.000306437
Var_851	2093	Var_851	0.900641	0.0369499	8.86394e-10	0.828221	0.973061	1.82804		Unmapped			482.404	35.885	0.000567689	0.000734297	0.000687299	0.000640998	0.00076094	0.00098232	0.000995858	0.000842699	0.000695997	0.000765599	0.000832953	0.000912696	0.000727812	0.000596033	0.00110792	0.000656689	0.000779787	0.000602721	0.000816401	0.000572969	0.000857348	0.000671496	0.000708615	0.000767725	0.000656547	0.000637619	0.000797287	0.000695522	0.000729434	0.000726891	0.000705175	0.00168906	0.00082687	0.000585526	0.000767696
Var_311	2095	Var_311	0.0692308	0.0344519	4.41304e-11	0.00170619	0.136755	5.70871		Unmapped			400.304	35.107	7.2049e-05	2.70277e-05	9.38847e-05	6.6103e-05	0.000135976	9.92306e-05	8.19063e-05	8.53302e-05	6.11672e-05	8.74509e-05	0.000103233	8.69716e-05	0.000108823	9.035e-05	5.95627e-05	3.35406e-05	5.36424e-05	4.69502e-05	8.27528e-05	6.85312e-05	0.000154341	4.7552e-05	8.89813e-05	4.39817e-05	8.5113e-05	6.94984e-05	0.000166008	4.1113e-05	6.09807e-05	9.60282e-05	0.000120634	0.000121711	9.79275e-05	6.26999e-05	7.67446e-05
Var_871	2281	Var_871	0.152564	0.04659	1.06805e-07	0.0612494	0.243879	2.72021		MS1 mz matched			512.502	33.274	1.54424e-05	1.84735e-05	3.60902e-05	1.66964e-05	2.89485e-05	3.87438e-05	3.25202e-05	2.22432e-05	1.82992e-05	3.01567e-05	3.9314e-05	3.72238e-05	3.28648e-05	2.10521e-05	4.31735e-05	7.57457e-05	3.17288e-05	2.33004e-05	1.03476e-05	1.68934e-05	5.36936e-05	3.02231e-05	2.76288e-05	1.37606e-05	5.60873e-05	2.12181e-05	2.69168e-05	2.65172e-05	3.23948e-05	2.7589e-05	4.09027e-05	3.20167e-05	5.11034e-05	3.94564e-05	2.44934e-05
Var_404	2306	Var_404	0.932692	0.0356046	3.61834e-11	0.862909	1	4.61109		MS1 mz matched			434.105	67.064	9.9986e-05	0.000450234	0.000175377	0.000188613	0.000108207	0.000129059	0.000300059	0.000222144	0.000299973	0.000134791	0.000283295	0.000354659	0.000278357	0.000577074	0.000526783	0.000608359	0.000249333	0.000364047	0.000262386	0.000624439	0.000350533	0.000204044	0.000152213	0.00104606	0.000258776	8.13721e-05	0.000571617	0.000459215	0.000107388	0.000256411	0.000161089	0.000266895	0.000361634	0.000323671	0.000446716
Var_887	2413	Var_887	0.0762821	0.0381006	9.0732e-11	0.00160626	0.150958	4.90235		MS1 mz matched			531.273	32.275	4.15655e-05	7.63101e-05	4.53334e-05	5.35212e-05	2.69981e-05	3.35824e-05	4.23618e-05	3.34653e-05	2.19731e-05	4.06952e-05	4.91876e-05	5.66742e-05	4.01063e-05	4.8867e-05	8.15887e-05	3.29062e-05	2.39835e-05	3.65581e-05	4.08682e-05	3.52379e-05	2.18397e-05	3.88066e-05	3.53599e-05	2.75287e-05	4.05026e-05	2.92226e-05	4.02678e-05	3.95581e-05	5.86174e-05	2.47865e-05	4.48099e-05	4.12269e-05	3.60771e-05	2.96153e-05	7.77889e-05
Var_888	2437	Var_888	0.347436	0.0654045	0.0196071	0.219245	0.475626	1.15254		Unmapped			536.164	30.576	0.000709751	0.000942784	0.00084476	0.000705395	0.000660004	0.000938355	0.000753154	0.000711485	0.000824431	0.00067852	0.000870305	0.000965673	0.000644625	0.000748996	0.000815014	0.000848468	0.000918267	0.000725496	0.000695127	0.000800816	0.000873428	0.000795435	0.000826916	0.000786419	0.000610856	0.000607454	0.000607007	0.000891728	0.000562525	0.000634584	0.000760189	0.000720323	0.000725629	0.000837567	0.000540662
Var_890	2449	Var_890	0.303205	0.0602562	0.00260919	0.185105	0.421305	1.10413		MS1 mz matched			538.162	30.7455	0.000285248	0.000339074	0.000300885	0.000248904	0.000227407	0.000336708	0.000282292	0.000222842	0.000611444	0.000290076	0.000365738	0.000359852	0.000278645	0.00021385	0.000289887	0.000265357	0.000317657	0.000324094	0.000265092	0.000308575	0.000327041	0.000292693	0.00027593	0.000289607	0.000229606	0.00023449	0.000197132	0.000313728	0.00027677	0.000270594	0.000262361	0.000256383	0.000167814	0.000319505	0.000216673
Var_894	2468	Var_894	0.316026	0.0606245	0.00488887	0.197204	0.434847	1.22427		Unmapped			540.532	34.062	5.79234e-05	3.44269e-05	5.19979e-05	7.77917e-05	7.1607e-05	7.31947e-05	5.09669e-05	3.46989e-05	4.03256e-05	3.33177e-05	7.57322e-05	5.21296e-05	3.99886e-05	5.08401e-05	6.24033e-05	6.73585e-05	3.96782e-05	3.54677e-05	4.11616e-05	6.16518e-05	5.24198e-05	5.10714e-05	7.08789e-05	4.75508e-05	6.33799e-05	4.84313e-05	4.83596e-05	6.77257e-05	5.98015e-05	4.61666e-05	6.96545e-05	5.6761e-05	7.7006e-05	5.72508e-05	4.82745e-05
Var_899	2508	Var_899	0.0698718	0.0360526	4.7141e-11	0	0.140534	4.12989		MS1 mz matched		-3.09737	548.299	32.2845	3.54538e-05	3.5968e-05	2.03452e-05	2.90183e-05	8.41691e-05	3.77844e-05	2.87634e-05	2.74763e-05	3.03007e-05	6.86282e-05	5.75338e-05	2.92436e-05	3.14215e-05	2.9828e-05	5.7326e-05	3.72945e-05	3.29605e-05	2.76933e-05	8.3274e-05	5.65245e-05	4.00756e-05	3.33207e-05	6.11918e-05	3.97046e-05	3.81053e-05	2.02369e-05	4.45023e-05	3.79197e-05	5.62245e-05	3.59308e-05	4.42754e-05	8.67795e-05	3.30761e-05	4.14782e-05	4.97176e-05
Var_904	2599	Var_904	0.830128	0.0482898	4.41832e-07	0.735482	0.924774	1.73294		Unmapped			563.549	34.745	3.31171e-05	7.87617e-05	0.000472837	0.000548371	0.000619367	0.000410251	0.000385506	0.000384841	0.000559917	0.000336634	0.000595636	0.000396236	0.000409808	0.000558814	0.000520763	0.0004258	0.000383706	0.000294248	0.000479989	0.000217153	0.000480994	0.000356402	0.000652342	0.000404388	0.000446372	0.000282273	0.000518862	0.000421287	0.000265169	0.000224391	0.000390422	0.000439913	0.000566853	0.000313995	0.00031849
Var_489	2654	Var_489	0.670513	0.0602069	0.00909813	0.552509	0.788516	1.35394		MS1 mz matched			485.276	29.03	0.000127896	0.000286036	0.000158219	0.000158262	0.000460685	0.000101363	0.000475547	0.000340026	0.000158919	0.000459422	0.000437088	0.000210058	0.000351668	0.000190372	0.000146817	0.000290632	0.000150251	0.000130326	0.000451862	0.000203265	0.000221618	0.000181594	0.000104244	0.000119436	0.000157925	0.00010321	0.000147752	0.000135238	0.00014657	0.000141208	0.000303966	0.000247508	0.00021212	0.000153537	0.00012666
Var_506	2688	Var_506	0.177564	0.0466031	8.12583e-07	0.0862238	0.268904	2.02994		MS1 mz matched			489.298	24.036	0.000126022	0.000164945	0.000253941	0.000170932	0.000140466	8.78094e-05	0.0003307	0.000161853	0.000171288	0.000161819	0.000216469	0.000117303	0.000267096	9.03332e-05	0.000122541	0.000132646	8.20604e-05	5.0733e-05	0.00022196	0.000126881	0.000255414	0.000255185	6.17732e-05	0.000114313	0.000263152	0.000212549	0.000285928	0.000198099	0.000232405	0.000201304	8.24086e-05	9.99183e-05	0.000182343	0.000248182	0.000136987
Var_924	2845	Var_924	0.313462	0.0595567	0.00432419	0.196732	0.430191	1.22107		Unmapped			607.389	31.409	8.21666e-05	7.23765e-05	0.000126148	8.20823e-05	0.000118411	0.000126754	0.000136823	4.77611e-05	7.7398e-05	8.68078e-05	0.000114942	0.00013037	7.15853e-05	7.44527e-05	0.000161008	9.80692e-05	8.77255e-05	5.79887e-05	8.50948e-05	8.75234e-05	0.000118844	0.000155472	6.0967e-05	7.37192e-05	0.0001529	0.000119792	0.000194718	0.000100364	0.00016616	0.000138166	0.000163409	0.000168176	0.000124625	0.000110186	9.54913e-05
Var_931	2905	Var_931	0.763462	0.054209	5.57326e-05	0.657214	0.869709	1.53574		Unmapped			619.613	34.462	2.47008e-05	7.23735e-05	8.67542e-05	0.000227918	0.000308491	0.000201984	0.000202284	8.73263e-05	0.000237442	0.000111848	0.000216837	0.000260155	0.000322318	0.000212176	0.000190873	0.000149254	0.000319069	0.000265877	0.000225405	0.000196048	0.000222945	0.000296508	0.000292465	0.000163807	0.000230752	0.000179569	0.000210857	0.000306988	0.000212235	0.000162969	0.000142962	0.000346498	0.000242574	0.000203028	0.00014504
Var_944	2997	Var_944	0.333974	0.0606491	0.0110946	0.215104	0.452844	1.49265		MS1 mz matched			633.254	260.543	0.000352844	0.000126388	0.000207548	0.000423959	0.000410886	0.000378218	2.80965e-05	0.000247895	0.000151553	5.79267e-05	7.24541e-05	0.000486959	0.000319324	0.000191554	0.000147902	0.00023381	6.75366e-05	9.39883e-05	0.000115532	0.000167669	4.15419e-05	0.000682132	0.000267517	0.000162895	8.80104e-05	0.000213958	0.000440906	0.00013712	0.000484969	7.74093e-05	0.000283875	6.22871e-05	0.000365054	0.000444069	4.1037e-05
Var_962	3126	Var_962	0.0891026	0.04267	3.26754e-10	0.00547086	0.172734	5.36918		MS1 mz matched			653.44	31.8535	1.28723e-05	2.05442e-05	2.83053e-05	1.47261e-05	2.29736e-05	1.58496e-05	1.8037e-05	2.91102e-05	1.47982e-05	2.73771e-05	1.55729e-05	2.52254e-05	1.70439e-05	1.60935e-05	1.03725e-05	2.27492e-05	1.70595e-05	1.55566e-05	2.49925e-05	2.01003e-05	3.60287e-05	1.81696e-05	1.70175e-05	2.20245e-05	2.24889e-05	9.49974e-06	2.66808e-05	2.14059e-05	2.12468e-05	1.74385e-05	1.88335e-05	2.21977e-05	2.28354e-05	1.93164e-05	2.10573e-05
Var_964	3137	Var_964	0.291026	0.0578166	0.00139013	0.177707	0.404344	1.62166		MS1 mz matched			655.236	260.096	4.01363e-05	1.29979e-05	2.18305e-05	4.43366e-05	4.39992e-05	3.54255e-05	5.29231e-06	2.85963e-05	1.51693e-05	1.09087e-05	8.97929e-06	5.1411e-05	2.5883e-05	2.10821e-05	1.64246e-05	2.25154e-05	9.2612e-06	1.36056e-05	1.6924e-05	1.59017e-05	7.67776e-06	8.01162e-05	2.4811e-05	1.34449e-05	1.02715e-05	2.25521e-05	5.23078e-05	1.46451e-05	4.48752e-05	9.86191e-06	2.64798e-05	8.49974e-06	4.65992e-05	3.89006e-05	6.68028e-06
Var_968	3196	Var_968	0.253205	0.0551432	0.000159857	0.145126	0.361284	1.69205		MS1 mz matched			663.453	31.3535	0.000884685	0.000677341	0.00131259	0.000876617	0.00101883	0.00147428	0.00102586	0.000491908	0.000897091	0.000604909	0.00114716	0.00158044	0.000975108	0.000827281	0.00198483	0.00082838	0.000965186	0.000728789	0.000975075	0.000908805	0.00124838	0.00163638	0.000690106	0.00071361	0.00168425	0.00140198	0.00174574	0.00123588	0.00223156	0.0013914	0.00236178	0.00174454	0.00158384	0.00139814	0.00109696
Var_975	3246	Var_975	0.0820513	0.0402528	1.62252e-10	0.00315715	0.160945	5.63187		MS1 mz matched			670.466	31.949	2.0729e-05	3.99402e-05	3.20574e-05	7.04122e-05	3.29736e-05	4.81042e-05	2.92517e-05	5.12885e-05	3.15149e-05	5.17545e-05	2.91607e-05	4.75029e-05	6.4552e-05	4.46822e-05	3.38566e-05	3.61413e-05	4.93413e-05	2.21743e-05	6.65876e-05	4.65034e-05	5.63993e-05	3.45808e-05	7.49055e-05	2.25019e-05	4.90698e-05	2.82442e-05	6.61204e-05	1.26993e-05	2.49634e-05	9.39478e-05	4.68375e-05	3.73603e-05	2.64284e-05	4.44662e-05	3.75071e-05
Var_987	3314	Var_987	0.297436	0.0592805	0.00194414	0.181248	0.413623	1.42562		MS1 mz matched			680.479	31.411	0.000538224	0.000418696	0.000899425	0.000450693	0.000683163	0.00104091	0.000643608	0.000384484	0.000570374	0.000479351	0.000738648	0.00106706	0.000647035	0.000533108	0.00110459	0.000501824	0.000643478	0.000488681	0.000641652	0.000575383	0.000871975	0.001108	0.000418013	0.000462174	0.00107148	0.0008344	0.00108709	0.000748752	0.00150227	0.000954807	0.00158799	0.00113104	0.00108442	0.000927929	0.000820334
Var_991	3349	Var_991	0.0525641	0.0267806	7.67686e-12	7.51835e-05	0.105053	4.46578		Unmapped			686.572	35.783	9.57826e-06	2.56103e-05	1.79165e-05	9.38912e-06	2.80239e-05	1.74269e-05	1.71159e-05	2.46886e-05	4.04883e-05	2.50327e-05	3.49562e-05	3.33806e-05	2.47173e-05	2.1364e-05	2.59059e-05	2.43311e-05	1.21297e-05	8.05795e-06	1.92918e-05	2.62069e-05	6.12585e-05	4.33377e-05	8.61942e-06	7.51253e-06	2.98585e-05	3.2975e-05	3.74341e-05	6.90539e-06	1.63925e-05	6.41566e-05	4.56308e-05	3.14368e-05	3.22696e-05	3.19559e-05	9.94572e-06
Var_339	3401	Var_339	0.7	0.0595756	0.00221772	0.583234	0.816766	1.59467		MS1 mz matched			599.495	35.071	2.51483e-05	6.78275e-05	0.000167383	4.15299e-05	0.000103874	0.000127969	3.06702e-05	9.50568e-05	0.000138652	3.73165e-05	0.000213558	0.00011704	0.000106993	7.97658e-05	0.000229557	0.000101639	3.16746e-05	3.61117e-05	0.000119736	6.44051e-05	0.000116855	6.42771e-05	0.00011935	0.00013351	0.000120271	7.27163e-05	0.00013319	8.58396e-05	0.000138314	4.79322e-05	0.000189145	0.000124161	6.08385e-05	0.000121549	6.66064e-05
Var_996	3402	Var_996	0.0794872	0.0394065	1.25432e-10	0.00225193	0.156722	5.0862		MS1 mz matched			698.498	31.676	2.90155e-05	1.99059e-05	1.68695e-05	2.05281e-05	3.61489e-05	3.36069e-05	3.83965e-05	2.92579e-05	1.93201e-05	3.42527e-05	1.42137e-05	1.65376e-05	5.41196e-05	4.57813e-05	1.51729e-05	3.43576e-05	4.23749e-05	2.11852e-05	3.83938e-05	2.53737e-05	4.10172e-05	2.99339e-05	2.48144e-05	0.000124328	2.47431e-05	1.80039e-05	7.94425e-05	2.36086e-05	2.15241e-05	0.0001721	2.04651e-05	3.02511e-05	4.20382e-05	3.29603e-05	2.18305e-05
Var_472	3462	Var_472	0.0884615	0.0423365	3.06751e-10	0.00548349	0.17144	4.1026		MS1 mz matched			613.535	37.713	4.78664e-05	1.83077e-05	3.12985e-05	1.20898e-05	6.66203e-05	3.64499e-05	2.22658e-05	4.48578e-05	5.16671e-05	3.89929e-05	2.67659e-05	4.50298e-05	3.18848e-05	2.46706e-05	3.13116e-05	3.76229e-05	1.05007e-05	1.34809e-05	5.36903e-05	3.49532e-05	3.01468e-05	2.67637e-05	3.77542e-05	2.16282e-05	4.19749e-05	4.44308e-05	4.28585e-05	8.56247e-06	4.2095e-05	2.74494e-05	6.49532e-05	6.52495e-05	1.26999e-05	4.50531e-05	5.02217e-05
Var_1010	3477	Var_1010	0.342949	0.0615567	0.0162869	0.2223	0.463598	1.03653		MS1 mz matched			708.51	31.455	8.31028e-05	0.000130773	0.000166099	0.000115134	0.000139684	0.000219971	0.000137182	8.62684e-05	0.000143742	8.22603e-05	0.000142174	0.000196395	0.000149103	0.00010013	0.000212917	7.8324e-05	0.000129141	0.000113716	0.000109329	0.00012499	0.000222759	0.0002351	0.000141611	0.000173382	0.00019133	0.000162417	0.000216	0.000174197	0.000222905	0.000207387	0.000240262	0.000212869	0.000199295	0.000212042	0.000184411
Var_1014	3507	Var_1014	0.049359	0.0241193	5.4443e-12	0.00208602	0.0966319	5.05025		Unmapped			714.604	35.705	2.75219e-06	1.96904e-05	2.42419e-05	1.5616e-05	1.82325e-05	2.64345e-05	1.73839e-05	2.78302e-05	1.85809e-05	1.6042e-05	1.87262e-05	2.86052e-05	2.75562e-05	1.13914e-05	1.19545e-05	2.00253e-05	6.41066e-06	1.34972e-06	2.14753e-05	2.44852e-05	4.36124e-05	7.0567e-06	1.6775e-05	1.37066e-05	1.47872e-05	9.50696e-06	3.43218e-05	3.46578e-06	5.54342e-06	0.000133139	1.49793e-05	2.36284e-05	2.14964e-05	2.45141e-05	1.77258e-05
Var_134	3586	Var_134	0.0775641	0.0383699	1.0331e-10	0.00236053	0.152768	4.02991		MS1 mz matched			639.551	37.741	5.24216e-05	8.59125e-06	1.51181e-05	1.06162e-05	3.85995e-05	5.45515e-05	4.10011e-05	2.70255e-05	3.34749e-05	4.22923e-05	2.33151e-05	3.87829e-05	3.61853e-05	2.62723e-05	3.68143e-05	3.1818e-05	9.1442e-06	6.08092e-05	3.09909e-05	2.15793e-05	2.11731e-05	2.23943e-05	3.46454e-05	4.01562e-05	3.00579e-05	6.81555e-05	3.7649e-05	2.58963e-05	3.47478e-05	1.34516e-05	6.77158e-05	6.72899e-05	1.19538e-05	2.93115e-05	5.36016e-05
Var_496	3597	Var_496	0.673718	0.0616102	0.00787521	0.552964	0.794472	1.20829		Unmapped			642.215	35.594	0.000190674	4.9402e-05	0.00027714	0.000186613	0.000182432	0.000148601	0.000116833	0.000171258	0.000191867	0.000314154	0.000462828	0.000106393	3.36881e-05	0.000155008	0.000138358	0.000171167	0.00065725	0.000151954	0.000118045	0.000117075	0.000304236	0.000303138	0.000246271	9.75442e-05	0.000144693	0.00026485	4.54108e-06	0.000569645	0.000185761	0.000198891	0.00012756	8.27486e-05	0.000222325	0.00024686	0.000196955
Var_244	3655	Var_244	0.685256	0.0598107	0.00459869	0.56803	0.802483	1.17883		Unmapped			655.214	514.597	5.27162e-05	8.23492e-05	0.00013241	4.44638e-05	5.14853e-05	7.19254e-05	6.52086e-05	8.34677e-05	6.60247e-05	6.22327e-05	4.41501e-05	6.87053e-05	9.72531e-06	2.09232e-05	9.81545e-05	4.11223e-05	2.65383e-05	4.74502e-05	7.16726e-05	6.74878e-05	6.43903e-05	4.06847e-05	7.11163e-05	5.27293e-05	6.98845e-05	3.54287e-05	5.5481e-05	3.09832e-05	3.74771e-05	4.111e-05	8.43886e-05	3.15693e-05	2.12164e-05	5.65501e-05	4.74011e-05
Var_1057	3838	Var_1057	0.176282	0.0489428	7.34801e-07	0.0803559	0.272208	2.88308		Unmapped			773.353	30.404	2.41587e-06	1.243e-06	2.22625e-06	2.34183e-06	3.15903e-06	2.68996e-06	3.06549e-06	6.39439e-07	2.06697e-06	1.31037e-06	3.20624e-06	2.61076e-06	2.40177e-06	3.49466e-06	1.79715e-06	2.7908e-06	2.06926e-06	2.49236e-06	4.08797e-07	7.98949e-07	1.4823e-06	3.15626e-06	7.13958e-08	2.63118e-06	9.87864e-07	5.65021e-07	6.5532e-08	7.43852e-08	2.5786e-06	1.81388e-06	1.20657e-06	9.23614e-07	1.67029e-06	1.91016e-06	1.83787e-06
Var_458	4038	Var_458	0.649359	0.0622912	0.0223273	0.52727	0.771448	1.01153		Unmapped			747.558	41.661	7.06077e-05	0.000176314	0.00025688	8.21453e-05	0.000140362	0.000108074	0.000109608	0.000166301	0.000121792	9.68032e-05	0.000187356	0.00015541	0.000246072	0.000121406	0.000244683	0.000233715	0.000195655	8.40405e-05	0.000220729	0.000165694	9.47604e-05	0.000295579	0.000104936	0.000102386	0.000278437	0.000185364	0.000231835	9.55607e-05	8.28432e-05	0.000404641	0.000191258	0.000234241	0.00016855	7.92634e-05	0.000153252
Var_1097	4134	Var_1097	0.90641	0.0408821	5.07132e-10	0.826283	0.986538	5.99533		Unmapped			818.41	37.3925	0.000167652	0.000210347	0.000326948	0.000604283	0.000147519	0.000299768	0.000472369	0.000430919	0.000300585	0.00118093	0.000368516	3.68723e-06	0.00100022	0.000633128	0.000126743	0.000969294	0.000246936	8.31825e-05	0.00187168	0.00116226	0.000240448	0.000186605	0.00124744	0.00197984	0.00115696	0.000200872	0.000212274	3.51409e-06	0.000303182	0.00035859	0.000185037	0.000410335	0.000208473	0.00106088	0.000427021
Var_1113	4283	Var_1113	0.225641	0.0564877	2.70611e-05	0.114927	0.336355	2.46486		Unmapped			846.441	36.5445	0.000141842	0.000160924	0.000242112	0.000371492	9.78485e-05	0.000405237	0.000303928	0.000409065	6.70651e-05	0.000899584	0.000341381	0.000258496	0.000800704	0.000403001	0.00041632	0.000761629	0.00015457	4.82411e-05	0.00159225	0.000806616	0.000254016	0.000169488	0.000882204	0.00154728	0.000899439	0.00018187	0.000345048	0.000273596	0.000328864	0.000253508	0.00023993	0.000232582	0.00036303	0.000810258	0.000670761
Var_1145	4610	Var_1145	0.357051	0.0649591	0.0287648	0.229734	0.484369	1.04577		MS1 mz matched			934.64	31.5795	6.37695e-05	4.95968e-05	6.21208e-05	3.81836e-05	6.78742e-05	4.17253e-05	2.82204e-05	2.51994e-05	4.74246e-05	2.05312e-05	4.2008e-05	5.63336e-05	3.08784e-05	3.98296e-05	7.08274e-05	2.56509e-05	4.66722e-05	4.21348e-05	4.73302e-05	2.97306e-05	7.72104e-05	7.18057e-05	6.1078e-05	2.22217e-05	6.22402e-05	7.19442e-05	4.49344e-05	4.80762e-05	0.000101798	4.12077e-05	0.000120344	7.88278e-05	8.71115e-05	4.12235e-05	7.58021e-05
Var_1159	4754	Var_1159	0.969231	0.01937	7.08159e-13	0.931266	1	4.73764		MS1 mz matched			987.808	146.394	6.28172e-05	4.65945e-05	6.92104e-05	7.86746e-05	7.35753e-05	6.90059e-05	7.3073e-05	4.79636e-05	7.62479e-05	5.88172e-05	7.4341e-05	0.000114543	7.73268e-05	8.63435e-05	8.23257e-05	6.07e-05	5.02502e-05	4.63569e-05	6.134e-05	6.18678e-05	4.92051e-05	5.13942e-05	6.8332e-05	6.10453e-05	6.28458e-05	5.76744e-05	5.80354e-05	8.125e-05	5.86784e-05	5.4295e-05	9.96981e-05	7.40544e-05	7.72396e-05	9.67556e-05	7.60326e-05
Var_1203	5194	Var_1203	0.0705128	0.030519	5.03523e-11	0.0106966	0.130329	4.51331		Unmapped			1194.82	30.724	2.94403e-06	3.88465e-06	1.05029e-05	3.02857e-06	5.33297e-06	7.89674e-06	6.55967e-06	3.15895e-06	1.54081e-06	3.33454e-06	5.69408e-06	7.72776e-08	1.24581e-06	2.89511e-06	7.80908e-08	3.07625e-06	6.56333e-06	4.25325e-06	2.59727e-06	1.41025e-06	8.35642e-06	9.59552e-06	7.13958e-08	2.56636e-06	8.91677e-06	1.47097e-05	6.5532e-08	7.43852e-08	1.3471e-05	1.42461e-05	1.33169e-05	9.39623e-06	4.65263e-06	7.01354e-06	8.26549e-06
[truncated: 45 more columns]
