# Supplementary material for: Palmitic Acid, A Critical Metabolite, Aggravates Cellular Senescence Through Reactive Oxygen Species Generation in Kawasaki Disease
Source: Front Pharmacol. 2022 Mar 23;13:809157. doi: 10.3389/fphar.2022.809157 (PMC8983937; doi:10.3389/fphar.2022.809157)
Supplement: Supplementary file 6 [file Table6.XLSX]

## Sheet: Sheet1
MS2 name	class	1-Stearoyl-sn-glycerol	Heptadecanoic acid	Palmitic acid	Phenylethylamine	DL-Phenylalanine	trans-Vaccenic acid	Dodecanoic acid	Linoleic acid	7-Ketocholesterol	N-Acetylneuraminic acid	N-Acetyllactosamine	cis-9-Palmitoleic acid	Sphingosine	Behenic acid	1-Stearoyl-sn-glycerol	N-Acetylneuraminic acid
S10_pos	1	3486.92	5244.88	992033	16465.9	2619.05	22399.4	14091	2291.75	5373.12	13867.9	8305.51	45750.3	10931.7	3920	16736.8	50799.9
S11_pos	1	4709.85	6775.45	1.20377e+06	15283.4	2502.11	34443.7	9732.58	3353.29	5649.7	7188.49	5232.19	131088	11667.4	1648.16	16319.9	19993.6
S12_pos	1	3789.27	10183.5	242531	7382.44	3072.18	25799.6	12526.6	2071.17	12875.2	15619.9	10157.9	94596.9	7105.89	5771.85	12340.1	43526.9
S13_pos	1	2355.74	8020.04	1.39997e+06	13923.5	10895.4	16867.9	9230.17	1015.88	15965	25199.2	13146.6	38905.5	9300.83	1023.38	13880.9	95860.8
S14_pos	1	3550.28	6335.37	1.47112e+06	10769.3	8358.72	22982.9	12621.2	6763.93	9110.39	10432.9	7012.39	68070	29408.9	2073.4	10382.1	42850.3
S15_pos	1	2245.64	8778.36	1.04788e+06	9697.08	1203.19	28053.8	9799.88	2109.87	13849.6	18581.8	11812.2	53445.3	11378	619.549	6758.95	76558.3
S16_pos	1	4710.62	5368.02	1.17221e+06	16989.8	1820.46	23194.1	3353.83	1608.55	10258.2	11028.2	6806.19	40994.3	5964.03	4128.31	13893.7	19670.5
S17_pos	1	2999.52	4863.96	948341	6923.32	3943.62	24524.2	6077.47	1260.01	7259.13	8672.13	5996.98	46417.1	8575.73	206.043	13072.9	17525.9
S1_pos	1	1054.44	4147.13	1.0346e+06	5818.17	8775.86	3535.58	3169.8	2191.36	8523.08	11051.1	7985.36	7376.9	13510.1	411.991	5837.7	34866.5
S2_pos	1	5360.26	7020.03	1.19455e+06	6988.2	1613.76	7674.51	3720.87	3218.18	17449.7	13751.6	9072.31	39120	21907.6	6137.73	5144.51	42296.6
S3_pos	1	2043	5038.34	1.08739e+06	7643.93	3196.08	25152.8	5214.45	1496.1	6210.9	11285.8	7268.3	37725.4	7021.96	619.797	14658.9	52427.7
S4_pos	1	4697.86	4996.13	1.03151e+06	12195.1	4674.27	34952.8	28205.7	3370.47	11194.4	13321.8	8338.1	97735.5	11402.9	0	18918	52445.5
S5_pos	1	7103.35	4468.49	959079	6891.91	3482.95	29973.5	17548.8	2750.47	9087.9	13954.4	9147.47	79852	11704.8	1406.53	26168.1	52892.6
S6_pos	1	5101.71	7960.15	1.18528e+06	10625.8	3186.89	21964.8	12273.7	4842.76	7069.4	18862.9	11217.9	42652.5	20079.9	2230.25	16590	82347.6
S7_pos	1	2245.82	7228.09	1.67885e+06	8936.67	2045.94	23917.7	34046.3	4354.56	13306.7	13276.7	1634.75	64700.7	26146	2068.88	12818	53263.5
S8_pos	1	3014.19	6825.71	1.12213e+06	10765	8969.72	17804.1	42418.1	442.816	10771.6	12417.9	8034.26	48275.3	8935.28	1021.36	27659.9	42493
S9_pos	1	4782.05	6939.86	1.72168e+06	8941.07	3480.3	37424.8	37513.4	4259.06	4648.48	11318.9	7492.18	143559	14659.8	1206.58	8735.19	31375.4
S18_pos	1	2492.39	4149.05	1.20271e+06	6278.12	3179.79	20261.7	10428.4	2630.42	6673.9	13538.9	8740.16	34699.4	11991.7	407.404	8280.72	38914.2
S19_pos	1	6289.38	7823.15	1.47412e+06	18283.5	5577.43	22313.7	14581	4806.43	5428.78	15885.5	10419.6	76298.1	14790.2	1804.74	15274.4	59194
S20_pos	1	1984.78	6311.99	840266	14138.7	3119.56	16392.4	6669.51	1826.62	8936.85	11433.3	7520.31	29350.1	9708.11	623.919	14165.5	24662.4
S21_pos	1	4710.05	8220.77	1.091e+06	8474.87	2125.12	25317.9	12669.1	2214.95	7983.52	13041	8707.87	86965.1	10860.1	2291.3	25423.8	35181.3
S22_pos	1	6046.5	5022.65	1.03964e+06	6512.41	3809.57	20018	8546.94	2748.82	5967.17	8848.85	5728.38	32141.1	15082.1	1208.45	6265.35	30909.5
S23_pos	1	2408.46	4149.58	1.02519e+06	17320.3	3614.86	27896.7	10150.4	5316.76	7969.62	12802.7	8705.21	46671.1	19373.8	3682.72	22748.4	57713.7
S24_pos	1	1330.99	2958.66	1.13872e+06	20194.5	2971.16	25930.2	21929.2	1183.91	11661.9	17993.8	11289.4	54141.8	6597.98	2066.07	5992.89	38895.7
S25_pos	1	2441.69	9182.46	1.52579e+06	16492.6	12303.6	25235.8	8602.15	4617.14	7540.91	16657.7	10613.3	96340.6	13065.8	1660.45	17599.2	50118.1
S26_pos	1	1608.28	9204.39	2.40464e+06	12418.5	5629.28	20659	17430.3	1521.84	4424.92	7442.55	4477.01	34581.6	6789.15	4134.73	8017.54	23710.9
S27_pos	1	4006.79	9409.51	2.56498e+06	9651.46	2920.05	33133.1	13090	2057.04	15544.8	10519.1	6269.11	60609.2	7848.03	414.577	22741.5	37049.5
S28_pos	1	1965.3	9966.66	1.28423e+06	10840.7	3211.8	27508.3	7019.97	6076.98	5325.72	10133	4994.68	25759.5	20456	1234.87	8017.57	7470.61
S29_pos	1	3337.89	8079.22	1.6564e+06	11256.2	4958.42	21536.8	6125.45	904.871	5516.67	13853.7	9088.91	32295.5	13103.5	1448.24	12155.7	38199.7
S30_pos	1	2021.3	9624.01	1.87944e+06	7885.16	2773.91	17535.3	19281.8	4147.05	9260.05	8386.12	5128.51	35668	21112	1245.26	8368.36	20170.8
S31_pos	1	4518.76	9828.25	2.11895e+06	11643.4	9966.73	34537.4	21996.6	2205.1	10359.4	8551.56	4937.26	148717	7363.31	1034.18	14750.7	41427
S32_pos	1	2470	10512.8	2.9946e+06	8318.12	2116.95	23806.8	11892.9	2631.72	7912.71	3466.04	2932.09	49179	10006.3	2023.68	9454.41	8494.4
S33_pos	1	3722.13	6043.52	1.25817e+06	9445.27	2778.8	27236	17361.7	5560.67	8833.02	5384.5	3585.76	94454.4	19290.5	609.616	11454.9	6234.74
S34_pos	1	7217.85	8017.99	1.32591e+06	13895.3	3164.58	18502.2	15992.7	1509.75	11404	8518.61	5725.95	76133.9	8743.93	2862	15418.8	22044.8
S35_pos	1	3550.38	7939.12	1.41222e+06	13946.5	2369.57	43364.7	17575.3	3522.86	9286.39	8428.72	5441.46	50391	10909.9	999.217	20308.6	24015.2
S36_pos	1	3756.93	8435.32	2.07301e+06	6776.6	1760.68	19594.7	34836.1	6266.85	2471.13	3757.02	2879.6	63133.1	28279.1	1212.79	9000.86	12495.9
S37_pos	1	35780.8	59955.5	30653.3	21742.2	10892.4	23214.3	14300.6	2519.85	9120.08	23608.3	12839	124281	14053.8	1228.8	528861	52313.1
S38_pos	1	32175.2	54125.9	262551	18661.4	7928.44	18944.1	49402	4156.84	4403.57	13920.5	9416.3	156853	13233.1	1235.78	238120	56955
S39_pos	1	29256.5	57803.4	112751	24065.5	5676.74	18965.3	7126.23	1612.24	16563.8	5290.12	3885.64	30166.6	11561.4	413.007	232235	28456.9
S40_pos	1	29925.5	62718	186484	32197.2	2399.37	27322.2	11732	3282.75	10960	3820.93	2617.08	50134	14315.1	2897.87	229943	11723.1
S41_pos	0	29003.2	50649.4	101535	22314.6	4370.7	15483.4	5587.69	1156.02	7449.95	6372.41	4185.74	35384.5	5056.19	15979.3	234501	18626.8
S42_pos	0	35403.5	35784.1	109634	22592.6	1752.59	17829.5	8728.77	3789.09	8872.06	4345.24	3533.62	39181.6	11438.8	6638.15	158360	11627.8
S43_pos	0	29007.3	48861.6	105606	22289	6291.61	16752.4	8550.97	1923.01	9374.45	4663.45	3542.68	35214.3	6835.49	13428	249888	10155.8
S44_pos	0	23773.2	34831.2	241308	21962.9	7583.05	20362.8	31046.9	3283.52	13536.6	4776.97	3332.27	219334	17542.8	4556.67	201743	17456.2
S45_pos	0	26036.8	47597.2	129401	18530	11836.5	20834.5	7652.88	1698.01	16579.9	13386.7	9233.66	35174.8	8380.94	409.401	131407	45474.2
S46_pos	0	21220.1	42001	156311	16897.3	16317.1	27714.3	11642.6	2534.5	19327.5	10492.8	6491.06	58758.1	9019.86	1031.11	227414	20450.2
S47_pos	0	24290.1	48142.7	120657	23040.7	4341.67	22212.8	4418.55	2329.03	7316.6	6468.38	4482.07	33799.5	7423.9	205.819	335755	16602.3
S48_pos	0	28806	55222.7	111130	23294.4	3070.48	22140.3	15880.1	4752.87	5720.78	4592.17	5147.57	37566.7	25797	823.9	406693	15171.3
S49_pos	0	22180.1	54726.9	127001	29649.2	5884.28	28137.4	7277.29	6864.16	12573	24451.7	12913.8	30014	18056.3	1031.37	395208	64915
S50_pos	0	26852.5	53659.5	133230	20805.2	11381.5	26904.9	7489.99	10091.8	11140.4	14148.1	8332.46	37344.2	34511.5	964.951	725671	43390.8
S51_pos	0	32329.4	48740.5	124506	20644.8	14490.9	12082.8	12102.1	7617.99	6763.01	5078.23	3446.43	21591.8	33995.8	2059.18	178764	12889.5
S52_pos	0	27705	57631.9	118201	27178.5	21946	21194.5	10109.3	3559.67	9847.03	4409.02	3552.6	35476.3	13302.6	1862.24	206500	12219.5
S53_pos	0	24371.1	56037	107136	27987.1	24148.2	18564	11346.3	1053.98	11921.9	10621.4	5420.18	41330.9	7400.4	6209.82	284037	9424.38
S54_pos	0	24364.4	53958.9	103694	22064.8	12352.1	26003.6	9119.11	3875.21	23222.3	9933.48	6934.95	59493.7	16858.9	1241.5	196001	19648.3
S55_pos	0	23088.3	48290.3	122221	23483.1	8066.36	24171.2	10033.3	7138.13	13823.2	19734.3	12364.3	85669.8	29008.4	835.591	326286	56096
S56_pos	0	27709.9	52425	129217	27545.8	9815.09	18317.9	10643.1	5259.2	10234	9787.67	5777.81	44636.5	19629	2699.78	382951	31458.8
S57_pos	0	29131.3	44218.3	151052	19430.2	15671.2	15351.6	12758.1	4513.1	8261.5	9450	5550.99	43764.9	19306.1	4138.74	428617	30964.7
S58_pos	0	28343.9	59159.8	165250	21382.7	17638.1	14895	10653.9	4215.08	8518.74	4465.83	3152.43	34588.8	17253.6	830.372	391717	9326.8
S59_pos	0	22256.3	53938.2	124336	22958.6	14205.4	24722.5	14889.5	5955.39	7292.97	4512.09	3534.72	76710.7	14642.8	3275.6	303753	6715.99
S60_pos	0	22446.3	59022.4	127388	21743.9	10599	11991.9	8515.7	6131.1	16680.4	3970.68	2751.33	32204.9	25864.9	1239.04	170251	10847.4
S61_pos	0	27148.2	40663.2	73209.1	17178	8746.15	13568.7	4399.56	2008.83	17017.2	6557.51	4374.66	25489.8	8760.49	1654.99	228252	18576.7
S62_pos	0	31449.5	40211.8	114118	18908.9	25482.6	17006.4	6115.11	3872.26	10292.9	8222.62	3694.8	35261.1	13586.3	2279.82	191589	20003.3
S63_pos	0	21111.8	37611.6	69935.8	16702.2	29494.5	14382.1	7182.08	2840.96	7813.18	13138	8328.99	29672.2	10878.6	822.957	236788	35332.5
S64_pos	0	22052.5	45949.2	126031	22164.1	31052.6	26085.8	11734.1	6374.41	6902.93	14676	9956.86	99512.3	23082.7	1634.92	289616	25121
S65_pos	0	25967.2	51051.2	88789.8	21802.5	27062.7	17961.4	14017.3	2767.91	8695.13	6815.76	4941.27	34664.6	13287	3046.13	252092	19157.1
S66_pos	0	26678.7	62227	136929	22067.7	11244.8	22886.4	8729.01	2837.17	11223.5	3706.97	2914.66	28482.8	11673.2	2063.19	183609	6768.46
S67_pos	0	27640	47427.2	141745	21273	12918.5	21386.5	21677	5101.92	12111.3	1665.97	2570.67	65242.6	19481.5	2076.85	296275	2593.79
S68_pos	0	25297	56971.9	137365	25094.8	38645.8	18910.3	12063.8	4661.17	5881.45	7417.68	7481.87	91412.4	13208.9	1443.64	239220	4796.99
S69_pos	0	31760.1	47188.7	132874	36787.9	17541.2	12917.3	10184.8	3300.81	13179.2	15794.8	10356.2	23108.3	17042.3	622.723	328404	52375.6
S70_pos	0	31086.5	63971.2	83870.5	21565.4	8902.56	16804.3	5759.17	1712.58	18768.8	7570	5036.16	26868.9	12717	5197.48	392249	32264.4
S71_pos	0	34092	55606.6	91785.5	22295.5	25966.6	17370.5	6475.2	1428.18	9043.57	6899.63	4019.91	31564.4	7329.98	1584.54	256447	18578.6
S72_pos	0	23230.7	65873.6	132706	27293.2	5349.82	18698.5	9320.39	3678.78	10570.9	7062.59	4421.78	32859.7	13995.7	2481.01	355874	18247.9
S73_pos	0	30591.7	56177.4	137110	20606.3	5416.7	14178.8	18906.6	3243.71	12959.4	12104.6	7848.49	30188.6	15058.2	4157.45	159476	57805
S74_pos	0	27474.6	66047.6	99987.4	19381.7	8619.05	21549.4	7597.83	3859.23	19750.3	20144.5	12060.8	28627	17619.5	4080.83	212978	72274.2
S75_pos	0	32186.7	47994.9	132092	24226.5	9869.53	19328	6800.98	6449.4	15138.4	24578.1	13479.5	63070.7	43611.3	1450.73	229108	65211.5
S76_pos	0	24279.2	33003.5	309486	19714.1	31198.8	18409.7	8563.69	7972.43	8120.26	2985.81	2363.97	22170.4	20016.3	613.342	175676	6392
S77_pos	0	23118.6	41003.9	92852.1	24860.3	3390.1	21195.7	8166.78	4133.85	6049.54	9229.83	6237.78	50555.2	18186.5	6572.83	117095	26180.7
S78_pos	0	22599.4	50446.1	118665	24246	15733.1	21275	8620.9	2981.53	13265.1	3578.46	2442.6	28348.9	17582.7	1635.83	178711	15030.3
S79_pos	0	27253.4	39868	145418	20123.5	13820.5	25408	8591.86	3371.24	8771.1	2558.34	1997.5	56327.2	17816.1	1386.78	112716	4615.24
