# Supplementary material for: Palmitic Acid, A Critical Metabolite, Aggravates Cellular Senescence Through Reactive Oxygen Species Generation in Kawasaki Disease
Source: Front Pharmacol. 2022 Mar 23;13:809157. doi: 10.3389/fphar.2022.809157 (PMC8983937; doi:10.3389/fphar.2022.809157)
Supplement: Supplementary file 7 [file Table4.XLSX]

## Sheet: result1.3.heatmap raw data
MS2 name	1-Stearoyl-sn-glycerol	Heptadecanoic acid	Palmitic acid	Phenylethylamine	DL-Phenylalanine	trans-Vaccenic acid	Dodecanoic acid	Linoleic acid	7-Ketocholesterol	N-Acetylneuraminic acid	N-Acetyllactosamine	cis-9-Palmitoleic acid	Sphingosine	Behenic acid	1-Stearoyl-sn-glycerol	N-Acetylneuraminic acid
CAL10	3486.92	5244.88	992033	16465.9	2619.05	22399.4	14091	2291.75	5373.12	13867.9	8305.51	45750.3	10931.7	3920	16736.8	50799.9
CAL11	4709.85	6775.45	1.20377e+06	15283.4	2502.11	34443.7	9732.58	3353.29	5649.7	7188.49	5232.19	131088	11667.4	1648.16	16319.9	19993.6
CAL12	3789.27	10183.5	242531	7382.44	3072.18	25799.6	12526.6	2071.17	12875.2	15619.9	10157.9	94596.9	7105.89	5771.85	12340.1	43526.9
CAL13	2355.74	8020.04	1.39997e+06	13923.5	10895.4	16867.9	9230.17	1015.88	15965	25199.2	13146.6	38905.5	9300.83	1023.38	13880.9	95860.8
CAL14	3550.28	6335.37	1.47112e+06	10769.3	8358.72	22982.9	12621.2	6763.93	9110.39	10432.9	7012.39	68070	29408.9	2073.4	10382.1	42850.3
CAL15	2245.64	8778.36	1.04788e+06	9697.08	1203.19	28053.8	9799.88	2109.87	13849.6	18581.8	11812.2	53445.3	11378	619.549	6758.95	76558.3
CAL16	4710.62	5368.02	1.17221e+06	16989.8	1820.46	23194.1	3353.83	1608.55	10258.2	11028.2	6806.19	40994.3	5964.03	4128.31	13893.7	19670.5
CAL17	2999.52	4863.96	948341	6923.32	3943.62	24524.2	6077.47	1260.01	7259.13	8672.13	5996.98	46417.1	8575.73	206.043	13072.9	17525.9
CAL1	1054.44	4147.13	1.0346e+06	5818.17	8775.86	3535.58	3169.8	2191.36	8523.08	11051.1	7985.36	7376.9	13510.1	411.991	5837.7	34866.5
CAL2	5360.26	7020.03	1.19455e+06	6988.2	1613.76	7674.51	3720.87	3218.18	17449.7	13751.6	9072.31	39120	21907.6	6137.73	5144.51	42296.6
CAL3	2043	5038.34	1.08739e+06	7643.93	3196.08	25152.8	5214.45	1496.1	6210.9	11285.8	7268.3	37725.4	7021.96	619.797	14658.9	52427.7
CAL4	4697.86	4996.13	1.03151e+06	12195.1	4674.27	34952.8	28205.7	3370.47	11194.4	13321.8	8338.1	97735.5	11402.9	0	18918	52445.5
CAL5	7103.35	4468.49	959079	6891.91	3482.95	29973.5	17548.8	2750.47	9087.9	13954.4	9147.47	79852	11704.8	1406.53	26168.1	52892.6
CAL6	5101.71	7960.15	1.18528e+06	10625.8	3186.89	21964.8	12273.7	4842.76	7069.4	18862.9	11217.9	42652.5	20079.9	2230.25	16590	82347.6
CAL7	2245.82	7228.09	1.67885e+06	8936.67	2045.94	23917.7	34046.3	4354.56	13306.7	13276.7	1634.75	64700.7	26146	2068.88	12818	53263.5
CAL8	3014.19	6825.71	1.12213e+06	10765	8969.72	17804.1	42418.1	442.816	10771.6	12417.9	8034.26	48275.3	8935.28	1021.36	27659.9	42493
CAL9	4782.05	6939.86	1.72168e+06	8941.07	3480.3	37424.8	37513.4	4259.06	4648.48	11318.9	7492.18	143559	14659.8	1206.58	8735.19	31375.4
CAL18	2492.39	4149.05	1.20271e+06	6278.12	3179.79	20261.7	10428.4	2630.42	6673.9	13538.9	8740.16	34699.4	11991.7	407.404	8280.72	38914.2
CAL19	6289.38	7823.15	1.47412e+06	18283.5	5577.43	22313.7	14581	4806.43	5428.78	15885.5	10419.6	76298.1	14790.2	1804.74	15274.4	59194
CAL20	1984.78	6311.99	840266	14138.7	3119.56	16392.4	6669.51	1826.62	8936.85	11433.3	7520.31	29350.1	9708.11	623.919	14165.5	24662.4
CAL21	4710.05	8220.77	1.091e+06	8474.87	2125.12	25317.9	12669.1	2214.95	7983.52	13041	8707.87	86965.1	10860.1	2291.3	25423.8	35181.3
CAL22	6046.5	5022.65	1.03964e+06	6512.41	3809.57	20018	8546.94	2748.82	5967.17	8848.85	5728.38	32141.1	15082.1	1208.45	6265.35	30909.5
CAL23	2408.46	4149.58	1.02519e+06	17320.3	3614.86	27896.7	10150.4	5316.76	7969.62	12802.7	8705.21	46671.1	19373.8	3682.72	22748.4	57713.7
CAL24	1330.99	2958.66	1.13872e+06	20194.5	2971.16	25930.2	21929.2	1183.91	11661.9	17993.8	11289.4	54141.8	6597.98	2066.07	5992.89	38895.7
CAL25	2441.69	9182.46	1.52579e+06	16492.6	12303.6	25235.8	8602.15	4617.14	7540.91	16657.7	10613.3	96340.6	13065.8	1660.45	17599.2	50118.1
CAL26	1608.28	9204.39	2.40464e+06	12418.5	5629.28	20659	17430.3	1521.84	4424.92	7442.55	4477.01	34581.6	6789.15	4134.73	8017.54	23710.9
CAL27	4006.79	9409.51	2.56498e+06	9651.46	2920.05	33133.1	13090	2057.04	15544.8	10519.1	6269.11	60609.2	7848.03	414.577	22741.5	37049.5
CAL28	1965.3	9966.66	1.28423e+06	10840.7	3211.8	27508.3	7019.97	6076.98	5325.72	10133	4994.68	25759.5	20456	1234.87	8017.57	7470.61
CAL29	3337.89	8079.22	1.6564e+06	11256.2	4958.42	21536.8	6125.45	904.871	5516.67	13853.7	9088.91	32295.5	13103.5	1448.24	12155.7	38199.7
CAL30	2021.3	9624.01	1.87944e+06	7885.16	2773.91	17535.3	19281.8	4147.05	9260.05	8386.12	5128.51	35668	21112	1245.26	8368.36	20170.8
CAL31	4518.76	9828.25	2.11895e+06	11643.4	9966.73	34537.4	21996.6	2205.1	10359.4	8551.56	4937.26	148717	7363.31	1034.18	14750.7	41427
CAL32	2470	10512.8	2.9946e+06	8318.12	2116.95	23806.8	11892.9	2631.72	7912.71	3466.04	2932.09	49179	10006.3	2023.68	9454.41	8494.4
CAL33	3722.13	6043.52	1.25817e+06	9445.27	2778.8	27236	17361.7	5560.67	8833.02	5384.5	3585.76	94454.4	19290.5	609.616	11454.9	6234.74
CAL34	7217.85	8017.99	1.32591e+06	13895.3	3164.58	18502.2	15992.7	1509.75	11404	8518.61	5725.95	76133.9	8743.93	2862	15418.8	22044.8
CAL35	3550.38	7939.12	1.41222e+06	13946.5	2369.57	43364.7	17575.3	3522.86	9286.39	8428.72	5441.46	50391	10909.9	999.217	20308.6	24015.2
CAL36	3756.93	8435.32	2.07301e+06	6776.6	1760.68	19594.7	34836.1	6266.85	2471.13	3757.02	2879.6	63133.1	28279.1	1212.79	9000.86	12495.9
CAL37	35780.8	59955.5	30653.3	21742.2	10892.4	23214.3	14300.6	2519.85	9120.08	23608.3	12839	124281	14053.8	1228.8	528861	52313.1
CAL38	32175.2	54125.9	262551	18661.4	7928.44	18944.1	49402	4156.84	4403.57	13920.5	9416.3	156853	13233.1	1235.78	238120	56955
CAL39	29256.5	57803.4	112751	24065.5	5676.74	18965.3	7126.23	1612.24	16563.8	5290.12	3885.64	30166.6	11561.4	413.007	232235	28456.9
CAL40	29925.5	62718	186484	32197.2	2399.37	27322.2	11732	3282.75	10960	3820.93	2617.08	50134	14315.1	2897.87	229943	11723.1
NCAL41	29003.2	50649.4	101535	22314.6	4370.7	15483.4	5587.69	1156.02	7449.95	6372.41	4185.74	35384.5	5056.19	15979.3	234501	18626.8
NCAL42	35403.5	35784.1	109634	22592.6	1752.59	17829.5	8728.77	3789.09	8872.06	4345.24	3533.62	39181.6	11438.8	6638.15	158360	11627.8
NCAL43	29007.3	48861.6	105606	22289	6291.61	16752.4	8550.97	1923.01	9374.45	4663.45	3542.68	35214.3	6835.49	13428	249888	10155.8
NCAL44	23773.2	34831.2	241308	21962.9	7583.05	20362.8	31046.9	3283.52	13536.6	4776.97	3332.27	219334	17542.8	4556.67	201743	17456.2
NCAL45	26036.8	47597.2	129401	18530	11836.5	20834.5	7652.88	1698.01	16579.9	13386.7	9233.66	35174.8	8380.94	409.401	131407	45474.2
NCAL46	21220.1	42001	156311	16897.3	16317.1	27714.3	11642.6	2534.5	19327.5	10492.8	6491.06	58758.1	9019.86	1031.11	227414	20450.2
NCAL47	24290.1	48142.7	120657	23040.7	4341.67	22212.8	4418.55	2329.03	7316.6	6468.38	4482.07	33799.5	7423.9	205.819	335755	16602.3
NCAL48	28806	55222.7	111130	23294.4	3070.48	22140.3	15880.1	4752.87	5720.78	4592.17	5147.57	37566.7	25797	823.9	406693	15171.3
NCAL49	22180.1	54726.9	127001	29649.2	5884.28	28137.4	7277.29	6864.16	12573	24451.7	12913.8	30014	18056.3	1031.37	395208	64915
NCAL50	26852.5	53659.5	133230	20805.2	11381.5	26904.9	7489.99	10091.8	11140.4	14148.1	8332.46	37344.2	34511.5	964.951	725671	43390.8
NCAL51	32329.4	48740.5	124506	20644.8	14490.9	12082.8	12102.1	7617.99	6763.01	5078.23	3446.43	21591.8	33995.8	2059.18	178764	12889.5
NCAL52	27705	57631.9	118201	27178.5	21946	21194.5	10109.3	3559.67	9847.03	4409.02	3552.6	35476.3	13302.6	1862.24	206500	12219.5
NCAL53	24371.1	56037	107136	27987.1	24148.2	18564	11346.3	1053.98	11921.9	10621.4	5420.18	41330.9	7400.4	6209.82	284037	9424.38
NCAL54	24364.4	53958.9	103694	22064.8	12352.1	26003.6	9119.11	3875.21	23222.3	9933.48	6934.95	59493.7	16858.9	1241.5	196001	19648.3
NCAL55	23088.3	48290.3	122221	23483.1	8066.36	24171.2	10033.3	7138.13	13823.2	19734.3	12364.3	85669.8	29008.4	835.591	326286	56096
NCAL56	27709.9	52425	129217	27545.8	9815.09	18317.9	10643.1	5259.2	10234	9787.67	5777.81	44636.5	19629	2699.78	382951	31458.8
NCAL57	29131.3	44218.3	151052	19430.2	15671.2	15351.6	12758.1	4513.1	8261.5	9450	5550.99	43764.9	19306.1	4138.74	428617	30964.7
NCAL58	28343.9	59159.8	165250	21382.7	17638.1	14895	10653.9	4215.08	8518.74	4465.83	3152.43	34588.8	17253.6	830.372	391717	9326.8
NCAL59	22256.3	53938.2	124336	22958.6	14205.4	24722.5	14889.5	5955.39	7292.97	4512.09	3534.72	76710.7	14642.8	3275.6	303753	6715.99
NCAL60	22446.3	59022.4	127388	21743.9	10599	11991.9	8515.7	6131.1	16680.4	3970.68	2751.33	32204.9	25864.9	1239.04	170251	10847.4
NCAL61	27148.2	40663.2	73209.1	17178	8746.15	13568.7	4399.56	2008.83	17017.2	6557.51	4374.66	25489.8	8760.49	1654.99	228252	18576.7
NCAL62	31449.5	40211.8	114118	18908.9	25482.6	17006.4	6115.11	3872.26	10292.9	8222.62	3694.8	35261.1	13586.3	2279.82	191589	20003.3
NCAL63	21111.8	37611.6	69935.8	16702.2	29494.5	14382.1	7182.08	2840.96	7813.18	13138	8328.99	29672.2	10878.6	822.957	236788	35332.5
NCAL64	22052.5	45949.2	126031	22164.1	31052.6	26085.8	11734.1	6374.41	6902.93	14676	9956.86	99512.3	23082.7	1634.92	289616	25121
NCAL65	25967.2	51051.2	88789.8	21802.5	27062.7	17961.4	14017.3	2767.91	8695.13	6815.76	4941.27	34664.6	13287	3046.13	252092	19157.1
NCAL66	26678.7	62227	136929	22067.7	11244.8	22886.4	8729.01	2837.17	11223.5	3706.97	2914.66	28482.8	11673.2	2063.19	183609	6768.46
NCAL67	27640	47427.2	141745	21273	12918.5	21386.5	21677	5101.92	12111.3	1665.97	2570.67	65242.6	19481.5	2076.85	296275	2593.79
NCAL68	25297	56971.9	137365	25094.8	38645.8	18910.3	12063.8	4661.17	5881.45	7417.68	7481.87	91412.4	13208.9	1443.64	239220	4796.99
NCAL69	31760.1	47188.7	132874	36787.9	17541.2	12917.3	10184.8	3300.81	13179.2	15794.8	10356.2	23108.3	17042.3	622.723	328404	52375.6
NCAL70	31086.5	63971.2	83870.5	21565.4	8902.56	16804.3	5759.17	1712.58	18768.8	7570	5036.16	26868.9	12717	5197.48	392249	32264.4
NCAL71	34092	55606.6	91785.5	22295.5	25966.6	17370.5	6475.2	1428.18	9043.57	6899.63	4019.91	31564.4	7329.98	1584.54	256447	18578.6
NCAL72	23230.7	65873.6	132706	27293.2	5349.82	18698.5	9320.39	3678.78	10570.9	7062.59	4421.78	32859.7	13995.7	2481.01	355874	18247.9
NCAL73	30591.7	56177.4	137110	20606.3	5416.7	14178.8	18906.6	3243.71	12959.4	12104.6	7848.49	30188.6	15058.2	4157.45	159476	57805
NCAL74	27474.6	66047.6	99987.4	19381.7	8619.05	21549.4	7597.83	3859.23	19750.3	20144.5	12060.8	28627	17619.5	4080.83	212978	72274.2
NCAL75	32186.7	47994.9	132092	24226.5	9869.53	19328	6800.98	6449.4	15138.4	24578.1	13479.5	63070.7	43611.3	1450.73	229108	65211.5
NCAL76	24279.2	33003.5	309486	19714.1	31198.8	18409.7	8563.69	7972.43	8120.26	2985.81	2363.97	22170.4	20016.3	613.342	175676	6392
NCAL77	23118.6	41003.9	92852.1	24860.3	3390.1	21195.7	8166.78	4133.85	6049.54	9229.83	6237.78	50555.2	18186.5	6572.83	117095	26180.7
NCAL78	22599.4	50446.1	118665	24246	15733.1	21275	8620.9	2981.53	13265.1	3578.46	2442.6	28348.9	17582.7	1635.83	178711	15030.3
NCAL79	27253.4	39868	145418	20123.5	13820.5	25408	8591.86	3371.24	8771.1	2558.34	1997.5	56327.2	17816.1	1386.78	112716	4615.24
