# Supplementary material for: Palmitic Acid, A Critical Metabolite, Aggravates Cellular Senescence Through Reactive Oxygen Species Generation in Kawasaki Disease
Source: Front Pharmacol. 2022 Mar 23;13:809157. doi: 10.3389/fphar.2022.809157 (PMC8983937; doi:10.3389/fphar.2022.809157)
Supplement: Supplementary file 8 [file Table5.XLSX]

## Sheet: result1.4.volcano raw data
	FC	log2(FC)	raw.pval	#NAME?
665	5.5268	2.4664	1.4491e-29	28.839
397	6.525	2.706	4.8375e-29	28.315
1440	101.15	6.6604	1.6313e-26	25.787
980	6.6733	2.7384	6.6538e-26	25.177
1567	41.444	5.3731	2.1787e-25	24.662
958.1	0.14386	-2.7973	6.4548e-25	24.19
3126	0.21403	-2.2241	7.2041e-25	24.142
785	0.24431	-2.0332	1.9964e-24	23.7
2196	0.16211	-2.6249	2.2613e-24	23.646
2413	0.24269	-2.0428	2.8802e-24	23.541
1050.1	0.20252	-2.3039	3.5939e-24	23.444
3246	0.20074	-2.3166	5.0175e-24	23.3
682	9.8789	3.3044	1.6273e-23	22.789
1128	0.23948	-2.062	6.6636e-23	22.176
1051	0.23773	-2.0726	8.8571e-23	22.053
2095	0.18459	-2.4376	1.0876e-22	21.964
2006	0.17848	-2.4862	6.2383e-22	21.205
2508	0.33404	-1.5819	5.1734e-21	20.286
3507	0.20847	-2.2621	9.4587e-20	19.024
1222	0.35369	-1.4994	1.1502e-19	18.939
3402	0.25778	-1.9558	1.2393e-19	18.907
1890	0.22476	-2.1535	1.407e-19	18.852
3349	0.26333	-1.925	1.5498e-19	18.81
1945	0.55977	-0.8371	2.8516e-18	17.545
1480	0.45942	-1.1221	1.9425e-17	16.712
2306	6.8422	2.7745	3.6642e-17	16.436
4754	5.2729	2.3986	4.2477e-16	15.372
3462	0.33652	-1.5712	8.8331e-16	15.054
3586	0.3244	-1.6242	1.6765e-15	14.776
4134	33.651	5.0726	1.1869e-14	13.926
728	0.549	-0.86513	1.2888e-14	13.89
1497	0.55339	-0.85363	1.4496e-14	13.839
1629	0.50194	-0.99442	7.7997e-14	13.108
1213	0.52286	-0.9355	4.1458e-12	11.382
1054	0.3162	-1.6611	7.2393e-11	10.14
821	0.58638	-0.77009	1.009e-10	9.9961
5194	0.23051	-2.1171	2.8197e-10	9.5498
2281	0.49105	-1.026	1.7358e-08	7.7605
554	1.6041	0.6818	5.9722e-08	7.2239
2688	0.59353	-0.75262	1.4487e-07	6.839
1772	0.56753	-0.81723	1.6106e-07	6.793
4283	0.61158	-0.70938	9.3566e-07	6.0289
3838	0.361	-1.4699	3.3849e-06	5.4705
2599	1.61	0.68708	0.00013726	3.8625
946	2.3276	1.2188	0.00013732	3.8623
1136	2.183	1.1263	0.00021089	3.6759
3137	0.57118	-0.80797	0.00076069	3.1188
1223	1.5538	0.63582	0.00091455	3.0388
1230	1.5718	0.65241	0.0013314	2.8757
979	1.6978	0.76369	0.0016154	2.7917
2997	0.56459	-0.82473	0.0042998	2.3666
4361	3.1769	1.6676	0.0053694	2.2701
4170	2.3766	1.2489	0.0056647	2.2468
4323	2.9069	1.5395	0.0072941	2.137
1767	1.6311	0.70583	0.0082424	2.0839
4259	3.3176	1.7301	0.01058	1.9755
813	0.63369	-0.65815	0.013346	1.8747
1591	0.192	-2.3808	0.019121	1.7185
1053	0.2659	-1.911	0.046159	1.3357
1233	0.60785	-0.71821	0.049722	1.3035
